# Supplementary material for: Characterization and Bioactive Potential of Carotenoid Lutein from Gordonia rubripertncta GH-1 Isolated from Traditional Pixian Douban
Source: Foods. 2022 Nov 15;11(22):3649. doi: 10.3390/foods11223649 (PMC9689138; doi:10.3390/foods11223649)
Supplement: Supplementary file 1 [file foods-11-03649-s001.zip]

Archive with 1 entries (1 files):
- foods-1965786-supplementary.pdf
